# Supplementary material for: Fundamentals of end-of-life communication as part of advance care planning from the perspective of nursing staff, older people, and family caregivers: a scoping review
Source: BMC Nurs. 2023 Oct 6;22:363. doi: 10.1186/s12912-023-01523-2 (PMC10559445; doi:10.1186/s12912-023-01523-2)
Supplement: Supplementary file 4 — Supplementary Material 4: Table D. Codebook [file 12912_2023_1523_MOESM4_ESM.xlsx]

## Sheet: Blad1
	Supplementary Table D - "Codebook"
	Themes and categies							Codes										Example quotes
	Theme 1: Person-centered approach
	Person-centered approach							Nurse, acknowledge the older person is the most important										2:6 p 7 in Isaacson-2018.pdf
								Nurse, acknowledging challenges of the older person										Acknowledge the patient as being the most important.
								Nurse, advocating for the older person
								Nurse, be there for the older person										9:20 p 6 in Reinke-2010a.pdf
								Nurse, concerns about missing individuality										Following the patient’s lead was another approach nurses relied upon to determine the patient’s and families’ information needs and desires:
								Nurse, establishing context - seeking to understand what older person/family has undergone before initial meeting										I think it is a challenge to sort out how much information about their disease they want, so I always let the patient and family guide me on what they want and to what degree. I ask them, ‘‘How much information do you want me to share with you? Do you want all of the details or just the big picture?’’
								Nurse, ethical dilemma
								Nurse, follow the older person's lead										9:13 p 5 in Reinke-2010a.pdf
								Nurse, goals of care do not represent the nuances inherent in each situation										It’s something they have to go through and I try to be there for them, talk and listen, then you can eventually lead them in the right direction of building up hope again.
								Nurse, maintain older person's dignity
								Nurse, see the older person as bigger than the individual
								Nurse, shared decision making
								Nurse, support and bolster the older person
								Nurse, the older person should choose
								Older person, being asked carefully about needs for communicating and planning
								Older person, enabled to make decisions in line with own preferences
								Older person, individual approach
	Theme 2: Preparing for end-of-life communication
	Building a relationship with conversation partner							Nurse, being a member of a certain profession could serve as door opener										1:42 p 6 in Groebe-2019.pdf
								Nurse, building a relationship with the older person										Most important were trusting relationships in which conversational partners already knew each other and talked about topics other than death.
								Nurse, building rapport
								Nurse, building trust										6:13 p 7 in Almack-2012.pdf
								Nurse, conversational partners talked about other topics than death										Factors mentioned in interviews with HCPs regarding judgments on timing included doing preparatory work and first building up a relationship with the patient and family:
								Nurse, conversational partners who already know each other										It’s important we’ve built up a rapport with the patient . . . and that’s why we like early referrals so we get to know the person (HCP1. S1 DGP).
								Nurse, create safety										Despite a preference for early referrals which enabled them to develop a relationship with the patient prior to raising sensitive and difficult issues, HCPs reported that a significant number of referrals are made ‘late’ i.e. in a patient’s last few weeks or days of life.
								Nurse, establishing continuity
								Nurse, everyone could be an EOL conversation partner										9:10 p 5 in Reinke-2010a.pdf
								Nurse, get to know the older person										Building trust with patients was identified by nurses as key to successfully meet their patients’ and families’ needs for hope.
								Nurse, judgement on timing includes preparatory work and first building a relationship
								Older person, age difference should not be too big between older person and nurse										9:6 p 5 in Reinke-2010a.pdf
								Older person, conversation partner should be competent in supportive teamwork and clinical communication										Every patient has different types and layers of reactions to their illness and prognosis. The key is to get to know the person, what they hope for and how they cope, so you can tailor your support.
								Older person, conversation partner should impart important information
								Older person, conversation partner should make the older person feel safe and understood										7:11 p 3 in Hjorth-2018.pdf
								Older person, conversation partner should not always be their nearest and dearest										According to the participants, a professional having knowledge about both the patient and his/her disease was considered to be the right person in the healthcare system to talk to, including when it came to conversations about the last phase of life. Some argued the age difference should not be too big between patient and healthcare professional; indicating that they preferred a person either abo…
								Older person, EOL conversation with people regardless of profession
								Older person, good relationship with nurse										7:7 p 3 in Hjorth-2018.pdf
								Older person, nurse having knowledge about both older person and disease										Additionally, knowing they had good relationships with professionals in the hospital and a reliable way to get in contact with them, now and in the future, was important.
								Older person, prefer EOL conversation with people they already know
								Older person, prefer skilled communicators knowledgeable about treatment and the last phase of life
								Older person, reliable way to get in contact with nurse
								Older person, sex of conversation partner
	Assessing the readiness of the older person							Nurse, being sensitive to when the older person is ready to talk about death										6:10 p 6 in Almack-2012.pdf
								Nurse, conversations are difficult when there is denial										Gauging patients’ level of awareness and/or denial (which may also be present at variable levels at different points in time) presents a key challenge for HCPs working with both heart failure and cancer patients. It can be difficult to have conversations about EOLC with patients who do not consider themselves to be in need of palliative care and/or who are seeking to maintain a positive attitude:
								Nurse, difficult to conversate with older people and families when they demonstrate anger and frustration										. . . if you think they’re coming towards end of life, with all the uncertainty around heart failure, you want to discuss that, but at the same time, you don’t want to take away all their hope (HCP2. S2 DGP)
								Nurse, difficult to have EOL conversations with older people who do not consider themselves to be in need
								Nurse, difficult to have EOL conversations with older people who seek to maintain a positive attitude										8:6 p 5 in Kerr-2019.pdf
								Nurse, do not force people										It's hard ... I think our nurses especially are very capable of having those conversations and we can read the patients well enough that we know who to talk to and when the time is good enough.
								Nurse, fighting as a way of coping precludes the possibilities of EOL conversations
								Nurse, gauge older person/family readiness										1:31 p 5 in Groebe-2019.pdf
								Nurse, judgement on older person's level of awareness										Across all settings, participants highlighted the importance of not forcing people to have end-of-life conversations.
								Nurse, older people and relatives cope with taboo in EOL conversations
								Nurse, older person avoid reflection of EOL issues										7:26 p 5 in Hjorth-2018.pdf
								Nurse, older person's attitude toward death unstable										In addition, they described the immense challenge of being severely ill, including reduced capacity to remember all eventualities and needs. Thus, they wished for a proactive approach from the healthcare system, with the option to refuse an offer of conversation rather than having to ask for it themselves when they already were so heavily burdened, outlined like this:
								Nurse, older person's awareness, reactions, and understanding of/to illness										I have so many thoughts on my mind now that I’m ill, so it is difficult to remember what I should ask about; it is better that they offer information about what they think I need to know. (Evangeline, lung cancer)
								Nurse, openness to discuss the topic
								Nurse, prepare older person and family										7:31 p 6 in Hjorth-2018.pdf
								Nurse, read the older person										It was also important that they received a “warning shot” in advance, to be able to prepare for the conversation mentally and practically, and especially to invite persons they wanted to be present.
								Nurse, taboo causes insecurities about whether to talk about anxieties and EOL care
								Nurse, the older person is open to have EOL conversations
								Older person, conversation while cognitively sound and absence of distressing symptoms
								Older person, difficulties knowing what to ask
								Older person, fighting as a way of coping
								Older person, give the older person the possibility to accept or reject participation
								Older person, invite other persons if they want to be present
								Older person, not feeling ready
								Older person, not willing to think too far ahead
								Older person, receive warning to prepare for conversation
	Timing and methods to start EOL communication							Nurse, alert to cues from the older person to start conversation										1:5 p 3 in Groebe-2019.pdf
								Nurse, careful introduction and gentle exploration										Sometimes dying persons made passing remarks on dying, like “I wish I were dead” (FG01, line 32). Staff members needed to decide whether to start a conversation by picking up on that remark and asking questions like “And what does that mean to you?” (FG01, line 32).
								Nurse, dying person might be a trigger for family member
								Nurse, EOL conversation sometimes initiated by older person or family - rare										8:20 p 7 in Kerr-2019.pdf
								Nurse, guided by intuition to start EOL conversation										One participant in particular recalled a situation where she deliberately encouraged the patient to think positively, dismissing his comments which eluded to his impending death. She stated that she most likely ignored important cues. He died within 2 days of that conversation, and the participant regretted not acting on those cues and acknowledging his feelings in that previous conversation.
								Nurse, hard to start the conversation
								Nurse, introduce EOL topics during initial interviews										2:36 p 11 in Isaacson-2018.pdf
								Nurse, invitation phrases										Just as sensitivity to timing is imperative for a well-played opus where movements are distinctly unique, so also is a nurse’s sensitivity to timing important as goals of care are revisited in response to changes in the patient’s condition. Rapport and trust, like the bass and treble clef of an opus score, string together meaningful tones heard in probes such as “What do you think is going on? or…
								Nurse, judgement of timing is difficult
								Nurse, judgement on timing includes preparatory work and first building a relationship										7:3 p 3 in Hjorth-2018.pdf
								Nurse, know when the time is good enough										Patients preferred dialogues at the time of diagnosis and at different “turning points” in the disease trajectory, and being asked carefully about their needs for communication and planning.
								Nurse, nurse must initiate the conversation
								Nurse, sensitivity to timing
								Nurse, start conversation using opening questions
								Nurse, timing is essential
								Nurse, unethical to open discussion
								Nurse, use a 'bridge' to start the conversation
								Nurse, use of trigger questions
								Nurse, using appropriate openings
								Nurse, wait for the older person or family to raise EOL issues themselves
								Older person, dialogues at different turning points
								Older person, dialogues at the time of diagnosis
								Older person, timing of the conversations
								Older person, want to be offered ACP conversation
	Practical requirements when preparing the end-of-life conversation							Nurse, being informed about what the physician has already told the older person										9:21 p 6 in Reinke-2010a.pdf
								Nurse, being seated										Being informed about what the physician had al- ready told the patient was critically important for these nurses to be able to meet patients’ and families’ needs for prognostic information. Nurses discussed the ramifications of not being informed of the specifics of physicians’ conver- sations with patients about the patient’s disease status. To address this gap in interdisciplinary communication…
								Nurse, create a supportive space
								Nurse, create safety										2:32 p 10 in Isaacson-2018.pdf
								Nurse, demonstrate availability										Noelle exemplifies the importance of establishing a trusting relationship and an en- vironment of safety in a story of a middle-aged woman diagnosed with metastatic lung cancer whose desire was to “go someplace where they’ll keep me out of pain and keep me from being scared.” According to Noelle, the outlook from the beginning indicated a very limited timeline. Noelle recognizes that trust and sa…
								Nurse, do one task at a time
								Nurse, don't have an agenda, other than be present										10:3 p 3 in Reinke-2010b.pdf
								Nurse, make sure you have time										The second most common theme identified challenges as- sociated with coordination of services, interdisciplinary communication and delineation of health professionals’ roles. One nurse expressed concern about the lack of interdisci- plinary communication and undefined role responsibilities:
								Nurse, make the older person feel comfortable										‘‘Nurses need to know what the patient and family has been told. Do they [patients] know they are dying? Who will tell them? What should we [nurses] do or what are we allowed to say?’’
								Nurse, minimize interruptions
								Nurse, need for time and a peaceful atmosphere
								Nurse, prior interdisciplinary communication
								Nurse, take as much time as needed
	Theme 3: Carrying out end-of-life communication
	End-of-life communication based on information needs							Nurse, acknowledge and treat anxiety and depression										7:40 p 6 in Hjorth-2018.pdf
								Nurse, assess information needs and what the older person already knows										There was broad agreement that healthcare professionals should ask the individual patients in a careful and respecting manner about their need for information and for ACP, as this could be very different from one patient to another.
								Nurse, avoid false assumptions
								Nurse, be responsive to emotional needs										9:21 p 6 in Reinke-2010a.pdf
								Nurse, do not leave the older person with new worries										Being informed about what the physician had already told the patient was critically important for these nurses to be able to meet patients’ and families’ needs for prognostic information. Nurses discussed the ramifications of not being informed of the specifics of physicians’ conversations with patients about the patient’s disease status. To address this gap in interdisciplinary communication, nu…
								Nurse, feel out what the physician has already told the older person and pick up on this
								Nurse, giving bad news in a sensitive way
								Nurse, make sure the older person knows he/she will not be alone and wishes will be honoured
								Nurse, older person and family awareness
								Nurse, prognosis is not the area of the nurses' expertise
								Nurse, provide consistent and accurate information
								Nurse, provide the older person resources to help cope
								Nurse, responding to difficult questions
								Nurse, talk about goals for living
								Nurse, talk about how the older person's illness may affect their life
								Nurse, talk about quality of life
								Nurse, talk about symptom and pain control
								Nurse, talk about the older person's illness, treatments, or disease processes
								Nurse, talk about what dying may be like
								Nurse, talk about what is important to the older person and what gives their life meaning
								Nurse, talk about what older people and families hope for (daily) and provide support
								Older person, careful and respecting communication
								Older person, comforting safety
								Older person, difficult to find proper balance in openness and honesty
								Older person, existential questions
								Older person, importance of adequate knowledge about treatment and side-effects
								Older person, importance of receiving the information they need
								Older person, information about distressing symptoms
								Older person, information about dyspnoea
								Older person, information about finance
								Older person, information about future pain
								Older person, information about legal rights
								Older person, information about medications
								Older person, information about practical aids
								Older person, information about social benefits
								Older person, information about symptom management
								Older person, information about who to contact when they need help
								Older person, need for delicacy and respect in EOL conversation
								Older person, nurse should ask the older person about their need for information and ACP
								Older person, open and honest conversation about disease
								Older person, spiritual issues
								Older person, talking about challenges and services available for the last phase of life
								Older person, transparency
								Older person, varying information needs
								Older person, wish for a proxy
	Attention to the family relationship							Nurse, anger of family members										2:38 p 11 in Isaacson-2018.pdf
								Nurse, dealing with multiple family members										I think part of it is asking the family member, “How do you think it is going?” So I think the biggest piece is seeing the patient bigger than just the individual, that it’s the whole family and what’s going on with the person in bed is affecting everybody in the family. Learning to use the family as, tool is not a good word, but use them as a unit rather than just seeing the patient as an indivi…
								Nurse, dealing with multiple family members can lead to the need to repeat information regarding the older person's care
								Nurse, family members asking not to disclose information to the older person										8:34 p 10 in Kerr-2019.pdf
								Nurse, family structures are increasingly complex										Participants discussed the complexity of dealing with multiple family members, which leads them to repeat information regarding the pa- tient's care. This also adds to the demands of caring for a patient with an LLI and adversely affects time management.
								Nurse, feeling comprised when they are required to balance family dynamics and requests with older person values and care needs
								Nurse, get everybody in the same room										7:5 p 3 in Hjorth-2018.pdf
								Nurse, hard to deal with families who have unrealistic/mismatched expectations compared with the older person										The participants talked about the importance of having a network of people who were knowledgeable, supportive and caring. These team players were found both in their own family, among friends and among healthcare professionals.
								Nurse, identify who the key performers are
								Nurse, let older person and family express feelings and listen to each other										7:15 p 4 in Hjorth-2018.pdf
								Nurse, overburdened when older person and relative do not talk openly to each other										Several stories referred in particular to situations at times of disease worsening, when patients wanted a conversation with relatives, facilitated by healthcare professionals:
								Nurse, pay attention to harmonies of family members to align wishes
								Nurse, use the family as a unit/whole
								Older person, conversation with relatives, facilitated by nurses
								Older person, having a network of people who were knowledgeable, supportive and caring
								Older person, need for help informing their closest ones
								Older person, openness to family difficult to do by themselves
	Theme 4: Professional attitude and required skills
	Professional attitude							Nurse, acknowledging challenges of the older person										2:40 p 12 in Isaacson-2018.pdf
								Nurse, aware of own emotional response										A calm conversation is a calm voice with being compassionate about their loved ones and not necessarily say[ing], “I know how you feel,” but to say that this is their story and knowing it’s all about them and not necessarily what we want or what us professionals want for the situation.
								Nurse, being authentic
								Nurse, being calm										8:23 p 7 in Kerr-2019.pdf
								Nurse, being cognizant of nonverbal cues you are sending										Nurses in our study discussed their heightened emotional response when they identify with the situation. Most evident was that nurses discussed their emotions when patients or family members are of the same age. This affects their confidence when conversing because they can see themselves in the same situation:
								Nurse, being comfortable in silences										If you ... come across this parallel to your life, sometimes that can be difficult ... I'm not saying that I wouldn't nurse them but ... that sort of [exhausts me] ... of my emotions because you know that you've got to ... give them the empathy and ... compassion. It's not that you don't want to give them any of that but ... you've got in the back of your mind that [you relate to the] patient.
								Nurse, being comfortable with talking about dying and dying people										(FG2)
								Nurse, being compassionate										It brings back flashes of situations where I think there but for the grace of God this could be my child or my hus- band. It's really hard.
								Nurse, being confident
								Nurse, being gentle and not judgemental										8:7 p 5 in Kerr-2019.pdf
								Nurse, being honest and straightforward										There was overall acknowledgement that basic communication skills, such as listening, empathy and developing rapport, are used regularly and are important.
								Nurse, being prepared
								Nurse, being supportive										1:45 p 6 in Groebe-2019.pdf
								Nurse, do not attempt to change perceptions										This attitude was characterized by being authentic, showing genuine interest in the indi- vidual person, and postponing one’s own expectations for the benefit of the other’s feelings and needs.
								Nurse, don't steer
								Nurse, empathy
								Nurse, postponing one's own expectations
								Nurse, professional attitude is substantial
								Nurse, reluctance for nurses to disappoint older people
								Nurse, respecting older person's cultural and religious beliefs
								Nurse, showing genuine interest
	Improving end-of-life communication skills							Nurse, communication is a skill that improves with practice and experimental training										8:15 p 6 in Kerr-2019.pdf
								Nurse, don't want to be observed during the conversation										Participants discussed that, in their view, communication is a skill that improves with practice and experiential training.
								Nurse, feeling uncomfortable talking about death because of a lack of training
								Nurse, feeling unskilled										10:2 p 3 in Reinke-2010b.pdf
								Nurse, few recalled receiving training										The most common theme was the need for increased knowledge and practical experiences for nurses in order to improve end-of-life communication skills. A nurse talked about this need stating:
								Nurse, need to improvise										‘‘Nursing schools and workplace orientations do not focus on communication skills enough. This results in nurses feeling uncomfortable talking about death, thus avoiding it.’’
								Nurse, not having a communication toolkit to rely on
								Nurse, nurses should be capable										1:17 p 3 in Groebe-2019.pdf
								Nurse, nurses wish, need further training and education										Nursing home staff explicitly wished for further training on how to deal with death and dying, such as how to integrate the death of a resident into the daily life of people living and working there.
	Listening and non-verbal observation skills							Nurse, active/attentive listening										2:18 p 8 in Isaacson-2018.pdf
								Nurse, being attentive to subtle language the older person uses										She is attentive to the subtle language the patient uses. Instead of disregarding what could appear as a superficial complaint, through her posturing (sitting down) and deeper questioning she provides an opening for disclo- sure of what is often a deeper issue. Phrases like “I didn’t sleep well last night” or “I don’t know what to do about this” are often a sig- nal of deeper physical, spiritual,…
								Nurse, being attentive to which voices are silent
								Nurse, being mindful of the tempo set by the older person and family										2:22 p 9 in Isaacson-2018.pdf
								Nurse, ensure all voices are heard										These nurses tune into their patients’ nonverbal rhythms and phrases that may seem off-pitch by asking for clarification. Yet, these conversations are also necessary with fami- lies.
								Nurse, express observations to older person
								Nurse, hearing the background music										2:23 p 9 in Isaacson-2018.pdf
								Nurse, judgement on older person's level of awareness										I watch how much are they able to really be fo cused on what I’m saying. If somebody is sitting there . . . head in their hands, crying, maybe not really even to listen to what I’m saying, they’re probably not going to be a key person to go to right now. But if you’ve got somebody intently sitting there and listening to every word and maybe . . . nodding, they let you know that they’re hearing wh…
								Nurse, learn the older person's rhythm - observe how something is expressed
								Nurse, listening and hearing are key practices										8:6 p 5 in Kerr-2019.pdf
								Nurse, make eye contact										We can read the patients well enough that we know who to talk to and when the time is good enough.
								Nurse, observe nonverbals
								Nurse, paying attention to the older person's state when closing the discussion
								Nurse, pick up on little things
								Nurse, react to impulses rather than to act proactively
								Nurse, read the older person
								Nurse, talk about nonverbals
	Verbal communication skills							Nurse, direct questions in tools might harm										2:34 p 11 in Isaacson-2018.pdf
								Nurse, open and detailed communication										The word “goal” could mean a task or a to- do list, but well-timed nursing probes such as “What is it that you want, What can I do to help your care,” or most concretely, “Is there something you would like to do while you are still physically able?” represent words af- fording patients an opening to cocreate their melody of care.
								Nurse, repetition of messages
								Nurse, structured questions could put implicit preferences and worries into words										6:16 p 7 in Almack-2012.pdf
								Nurse, the older people and families may need help in understanding what is meant by GoC										3. Different choice of language e.g. some HCPs will use the words death and dying; some would not
								Nurse, tools are counterintuitive
								Nurse, tools can create open and detailed EOL discussion										1:54 p 6 in Groebe-2019.pdf
								Nurse, transposing reality into understandable phrases										Structured questions could help start end-of- life discussions and put implicit preferences and worries into words.
								Nurse, use narrative approaches
								Nurse, use the right words
